# Supplementary material for: Improved Long-Term Survival of Patients with Recurrent Medulloblastoma Treated with a “MEMMAT-like” Metronomic Antiangiogenic Approach
Source: Cancers (Basel). 2022 Oct 19;14(20):5128. doi: 10.3390/cancers14205128 (PMC9601092; doi:10.3390/cancers14205128)
Supplement: Supplementary file 1 [file cancers-14-05128-s001.zip]

Archive with 1 entries (1 files):
- cancers-1956355-supplementary.pdf
